# Supplementary material for: Genome Erosion in a Nitrogen-Fixing Vertically Transmitted Endosymbiotic Multicellular Cyanobacterium
Source: PLoS One. 2010 Jul 8;5(7):e11486. doi: 10.1371/journal.pone.0011486 (PMC2900214; doi:10.1371/journal.pone.0011486)
Supplement: Table S3 — List of pseudogenes in NoAz involved in processes shown in Figure 6. (0.02 MB XLS) [file pone.0011486.s004.xls]

## Sheet: Sheet1
Table S3. List of pseudogenes in NoAz involved in processes shown in Figure 6.
Category	Gene symbol	EC number	Gene product	NoAz	Noss	Avar	Nosp
DNA replication
	dnaA		Chromosomal replication initiator	Aazo_2080 (-)	alr2009	Ava_0001	Npun_F0001
	holB	2.7.7.7	DNA polymerase III, delta prime subunit	Aazo_5289	all4705	Ava_1963	Npun_F6434
	dnaX	2.7.7.7	DNA polymerase III, subunits gamma and tau	Aazo_5290	alr4932	Ava_2215	Npun_F4123
	dnaN	2.7.7.7	DNA polymerase III, beta subunit	Aazo_5292	alr7569	Ava_C0075	Npun_R0034
	ssb		Single-stranded DNA-binding protein	Aazo_5287	alr7579	Ava_C0119	Npun_F1842
	topA	5.99.1.2	DNA topoisomerase I	Aazo_3342	all2631	Ava_3784	Npun_F1754
DNA repair
	recD	3.1.11.5	Exodeoxyribonuclease V alpha subunit	Aazo_5338 (-)	all7071	Ava_B0243	Npun_AR019
	xseA	3.1.11.6	Exodeoxyribonuclease VII	(-)	all1774	Ava_0262	Npun_R2911
	recQ	3.6.1.-	ATP-dependent DNA helicase RecQ	Aazo_4326	alr4842	Ava_2113	Npun_F0932
	recG	3.6.1.-	ATP-dependent DNA helicase	Aazo_3285	(-)	(-)	(-)
Photosynthesis
	psbA		Photosystem II, DI subunit	Aazo_3532	alr4866	Ava_2138	Npun_R5455
	petJ		Cytochrome c6	Aazo_4653	all0161	Ava_1529	Npun_F1886
Respiration
	ndhD	1.6.5.3	NADH dehydrogenase subunit M	Aazo_2878	alr5050	Ava_2308	Npun_R0955
Hydrogenases
	hoxF	1.6.5.3	NAD-reducing hydrogenase subunit HoxF	Aazo_4259 (-)	alr0752	Ava_4654	(-)
Cell wall/membrane biogenesis
	rfbD	1.1.1.133	dTDP-4-dehydrorhamnose reductase	Aazo_1113 (-)	(-)	(-)	Npun_F0221
	rfbD	1.1.1.133	dTDP-4-dehydrorhamnose reductase	Aazo_1110 (-)	(-)	(-)	Npun_F0221
	rfbD	1.1.1.133	dTDP-4-dehydrorhamnose reductase	Aazo_0585 (-)	alr4490	Ava_3355	Npun_F4541
	dacB	3.4.16.4	D-alanyl-D-alanine carboxypeptidase	Aazo_4123	alr1666	Ava_0669	Npun_R1733
	glf	5.4.99.9	UDP-galactopyranose mutase	Aazo_1108	all5194	Ava_2434	Npun_F0220
Galactose metabolism
	galK	2.7.1.6	Galactokinase	Aazo_1125 (-)	(-)	(-)	Npun_F0213
	galT	2.7.7.12	Galactose-1-phosphate uridylyltransferase	Aazo_1122 (-)	(-)	(-)	Npun_F0208
	galU	2.7.7.9	UDP-glucose pyrophosphorylase	Aazo_4168 (-)	all3274	Ava_4927	Npun_F1146
Glycolysis
	pfkA	2.7.1.11	6-phosphofructokinase	Aazo_0224 (-)	alr1913	Ava_3044	Npun_R0482
	ldh	1.1.1.27	Lactate dehydrogenase	(-)	(-)	(-)	Npun_R1983
	gapA	1.2.1.12	Glyceraldehyde-3-phosphate dehydrogenase	Aazo_1831	all2566	Ava_0495	Npun_R0031
	pyk	2.7.1.40	Pyruvate kinase	Aazo_1832	all2564	Ava_0494	Npun_R0030
	gpm	5.4.2.1	Phosphoglycerate mutase	Aazo_1610	alr1107	Ava_2177	Npun_F0472
TCA cycle
	mdh	1.1.1.37	Malate dehydrogenase	Aazo_3426 (-)	alr4322	Ava_1273	Npun_R3934
Pentose phosphate pathway
	rbsK	2.7.1.15	Ribokinase	Aazo_1416 (-)	all1784	Ava_0252	Npun_R2732
	gnl	3.1.1.17	Gluconolaconase	Aazo_5311 (-)	(-)	(-)	Npun_F1780
	gdh	1.1.1.47	Glucose 1-dehydrogenase	Aazo_5321 (-)	alr1894	Ava_3764	Npun_F1792
	talC	2.2.1.2	Transaldolase	Aazo_0134	(-)	(-)	Npun_F5864
Nitrogen metabolism
	narB	1.7.7.2	Nitrate reductase	Aazo_2706 (-)	alr0612	Ava_4544	Npun_R1526
	ureA	3.5.1.5	Urease, subunit A	(-)	alr3667	Ava_3621	Npun_F0823
	ureB	3.5.1.5	Urease, subunit B	(-)	alr3668	Ava_3620	Npun_F0824
	ureC	3.5.1.5	Urease, subunit C	Aazo_2993 (-)	alr3670	Ava_3618	Npun_F0825
	asnB	6.3.5.4	Asparagine synthase (glutamine-hydrolyzing)	Aazo_3475 (-)	(-)	(-)	Npun_R1857
	asnB	6.3.5.4	Asparagine synthase (glutamine-hydrolyzing)	Aazo_3478 (-)	(-)	(-)	Npun_R1853
	glsA	3.5.1.2	Glutaminase	Aazo_0550 (-)	all4774	Ava_2446	Npun_F3815
	glsA	3.5.1.2	Glutaminase	Aazo_4285 (-)	all2934	Ava_0966	Npun_F6494
Transporters
	cmpA		Bicarbonate transport	Aazo_1532 (-)	alr2877	Ava_1027	Npun_R2356
	cmpB		Bicarbonate transport	Aazo_1533 (-)	alr2878	Ava_1026	Npun_R2355
	cmpC	3.6.3.-	Bicarbonate transport	Aazo_1529 (-)	alr2879	Ava_1025	Npun_R2354
	cmpD	3.6.3.-	Bicarbonate transport	Aazo_1528 (-)	alr2880	Ava_1024	Npun_R2353
	nrtA/nrtP		Nitrate transport	(-)	alr0608	Ava_4540	Npun_R1527
	nrtB		Nitrate transport	(-)	alr0609	Ava_4541	Npun_R2355
	nrtC		Nitrate transport	(-)	alr0610	Ava_4542	Npun_R2354
	nrtD	3.6.3.-	Nitrate transport	(-)	alr0611	Ava_4543	Npun_R2353
	urtA		Urea transport	(-)	all1951	Ava_4361	Npun_F4615
	urtB		Urea transport	(-)	all1950	Ava_4362	Npun_F4616
	urtC		Urea transport	(-)	all1949	Ava_4363	Npun_F4617
	urtD		Urea transport	(-)	all1948	Ava_4364	Npun_F4618
	urtE		Urea transport	(-)	all1947	Ava_4365	Npun_F4623
	pstS		Phosphate transport	Aazo_3360	alr1094	Ava_0045	Npun_R4760
	pstC		Phosphate transport	(-)	(-)	Ava_0046	Npun_R4759
	pstA		Phosphate transport	(-)	(-)	Ava_0047	Npun_R4758
	pstB		Phosphate transport	(-)	(-)	Ava_0048	Npun_R4757
	pstS		Phosphate transport	(-)	all0911	Ava_4516	Npun_R4111
	pstC		Phosphate transport	(-)	all0910	Ava_4515	Npun_R4110
	pstA		Phosphate transport	Aazo_2245	all0909	Ava_4514	Npun_R4109
	pstB		Phosphate transport	Aazo_4692	all0907	Ava_4512	Npun_R4107
	feoA		Iron transport protein A	Aazo_1341 (-)	asl1429	Ava_3941	Npun_R0379
	tonB		TonB-dependent siderophore receptor	Aazo_3842 (-)	all5036	Ava_2295	Npun_F0783
	ftr1		Iron permease FTR1	Aazo_1564	all3939	Ava_1763	Npun_F6213
	phnD		Phosphonate ABC transporter	Aazo_3826 (-)	alr2738	Ava_4304	Npun_R5254
	phnD		Phosphonate ABC transporter	Aazo_1571 (-)	all2358	Ava_0179	Npun_R5809
	phnE		Phosphonate ABC transporter	Aazo_1575 (-)	all2356	Ava_0177	Npun_R5807
	phnC		Phosphonate ABC transporter	Aazo_1573 (-)	all2357	Ava_0178	Npun_R5808
Bold locus tags indicates reverse best hits, (-) = Missing gene or pseudogene without functional copy
NoAz = 'Nostoc azollae' 0708, Noss = Nostoc sp. PCC 7120, Avar = Anabaena variabilis ATCC 29413, Nosp = Nostoc punctiforme PCC 73102
